# Supplementary material for: Wireless high-resolution surface facial electromyography mask for discrimination of standardized facial expressions in healthy adults
Source: Sci Rep. 2024 Aug 20;14:19317. doi: 10.1038/s41598-024-70205-z (PMC11336214; doi:10.1038/s41598-024-70205-z)
Supplement: Supplementary file 2 — Supplementary Information. [file 41598_2024_70205_MOESM2_ESM.xlsx]

## Sheet: Explanations
Supplementary Data File S1
Title		Wireless high-resolution surface facial electromyography mask for discrimination of standardized facial expressions in healthy adults: A prospective observational study
Authors		Paul F. Funk, Bara Levit, Chen Bar-Haim, Dvir Ben-Dov, Gerd Fabian Volk, Roland Grassme, Christoph Anders, Orlando Guntinas-Lichius, Yael Hanein
Legend
ID		ID of the study participant
run		number of the run, three runs of measurement were performed
ch		channel number of the EMG electrode
Facial muscles
WF		wrinkling of the forehead
CEN		closing the eyes normally
CEF		closing the eyes forcefully
WN		wrinkling of the nose
CMS		closed mouth smiling
OMS		open mouth smiling
LP		lip puckering
BC		blowing-out the cheeks
S		snarling
DLL		depressing lower lips

## Sheet: ID1_10_500
						NO DATA
		R	WF	CEN	CEF	WN	CMS	OMS	LP	BC	S	DLL
mean	ch0	0.908409	0.909714	0.829558	1.11256	x	4.91314	25.2758	35.0719	26.9035	44.7757	27.7175
	ch1	0.790379	0.856095	0.780973	1.1736	x	5.00392	6.46444	5.5982	5.02812	6.03761	5.63186
	ch2	0.744848	0.821238	0.76292	1.3457	x	6.26216	12.6664	2.49348	3.15223	6.33119	3.36814
	ch3	0.911742	0.967333	0.909204	1.52977	x	5.2352	6.75522	5.50157	5.50054	5.92701	5.48441
	ch4	0.75197	0.848	0.794602	2.08558	x	4.81461	7.524	4.23955	4.52348	5.74806	4.36508
	ch5	0.711061	0.811333	0.78646	2.15395	x	4.44608	7.88744	2.26449	2.82973	5.46209	3.20153
	ch6	0.784545	0.87181	0.944513	4.50442	x	3.32069	5.88433	3.15404	3.38804	4.86373	3.37322
	ch7	0.896515	1.06924	0.888496	3.51942	x	4.20725	5.16967	6.90584	5.8767	7.44716	5.51169
	ch8	0.81553	1.03895	0.869292	3.08942	x	3.58284	4.02767	8.57382	7.25027	31.4416	6.04661
	ch9	0.9775	1.11686	1.2808	11.4403	x	3.07029	4.407	3.51944	3.52107	4.9003	3.42593
	ch10	0.801061	0.879905	1.05319	7.905	x	2.51588	4.54744	2.3691	2.68054	4.3691	2.95873
	ch11	0.892424	0.971714	1.01372	10.1087	x	1.75392	3.81811	2.06697	2.42616	4.06657	3.00364
	ch12	1.42182	3.36286	1.17009	4.92267	x	1.66304	2.90111	2.17551	2.38205	4.25881	2.53034
	ch13	0.97803	4.11714	1.06531	4.1136	x	1.65176	2.726	2.39966	2.57098	7.72612	2.53949
	ch14	0.971136	5.19533	0.930708	2.77163	x	1.44657	2.68989	2.07685	2.29161	5.54299	2.45432
	ch15	1.27311	5.978	0.909558	2.39465	x	1.53853	2.81722	2.10854	2.3892	5.58373	2.64593
run 1	ch0	1.03351	0.881212	0.850645	1.08074	x	4.85405	25.3913	33.5674	28.1316	49.6253	26.0403
	ch1	0.832973	0.806061	0.785806	1.08704	x	4.81351	6.72167	4.98	5.03816	6.47632	5.731
	ch2	0.764595	0.780303	0.791613	1.27889	x	5.80243	10.8979	2.36816	3.13711	6.92579	3.57725
	ch3	0.934595	0.940606	0.951935	1.49926	x	5.18135	6.47292	5.07237	5.63211	6.29474	4.842
	ch4	0.787027	0.813939	0.846774	2.01185	x	4.59459	7.01833	4.03526	4.59474	6.29789	4.1345
	ch5	0.728649	0.768182	0.845161	2.07111	x	4.07514	7.38792	2.22763	2.78342	6.53316	3.577
	ch6	0.835676	0.826061	1.10968	4.29519	x	3.12919	5.48625	3.07579	3.39158	5.48474	3.44
	ch7	0.992973	1.03758	0.989677	3.45407	x	4.23919	5.03792	6.63342	6.02816	7.51158	4.89725
	ch8	0.859189	1.01909	0.947097	3.12037	x	3.6273	3.79958	8.58158	7.59158	28.9347	5.3175
	ch9	1.08541	1.07818	1.65065	11.173	x	3.03919	4.2975	3.43105	3.505	5.29	3.38425
	ch10	0.858649	0.847879	1.23774	7.77148	x	2.36351	4.49708	2.36316	2.64026	4.97316	3.32375
	ch11	0.957568	0.964848	1.13161	10.3596	x	1.69378	3.86708	2.14474	2.35342	4.65105	3.60025
	ch12	1.47784	3.89818	1.36387	4.3563	x	1.66351	2.78292	2.22263	2.35526	4.23	2.81275
	ch13	1.05784	4.72152	1.23419	3.87185	x	1.64703	2.50625	2.43105	2.55737	7.19	2.75625
	ch14	1.04351	6.0597	1.06968	2.69444	x	1.41568	2.46583	2.12079	2.27263	5.15105	2.82875
	ch15	1.5527	6.85	1.03065	2.33185	x	1.4873	2.655	2.16	2.35921	5.13316	3.235
run 2	ch0	0.861395	0.923333	0.82725	1.19269	x	4.82857	27.5667	37.7556	28.8215	45.771	26.7293
	ch1	0.765581	0.865	0.78375	1.39923	x	5.10029	6.72636	6.158	5.68265	5.788	6.19407
	ch2	0.739535	0.8225	0.7645	1.58577	x	6.328	14.1139	2.6644	3.62441	5.392	3.66556
	ch3	0.908837	0.955	0.8995	1.79769	x	5.26029	7.26061	5.8712	6.24706	5.727	5.34481
	ch4	0.755349	0.841111	0.7995	2.67423	x	4.82714	8.12061	4.3428	5.16706	5.47	4.39704
	ch5	0.699302	0.807222	0.779	2.725	x	4.47857	8.49727	2.3024	3.20176	4.739	3.70333
	ch6	0.774419	0.8775	0.91425	6.18154	x	3.31429	6.31545	3.1916	3.76471	4.6265	3.62222
	ch7	0.852791	1.03667	0.87325	4.74885	x	4.20114	5.32182	7.0368	6.42029	7.393	5.61815
	ch8	0.78186	1.01	0.859	4.14577	x	3.64743	4.25879	8.6564	7.55206	30.4425	6.38074
	ch9	0.963256	1.07472	1.206	16.5681	x	3.05257	4.59182	3.5804	3.84559	4.8465	3.59667
	ch10	0.789767	0.869167	1.0005	10.7723	x	2.512	4.71212	2.3804	2.92647	4.161	3.28667
	ch11	0.889767	0.954167	0.996	13.7881	x	1.74114	3.91758	2.0148	2.59441	3.9375	3.53852
	ch12	1.3314	3.06944	1.16575	6.98308	x	1.69571	3.01818	2.1292	2.53588	4.346	2.70593
	ch13	0.944651	3.84972	1.0465	5.16654	x	1.68857	2.87303	2.3956	2.69794	7.887	2.62074
	ch14	0.913256	4.76222	0.921	3.445	x	1.47457	2.81333	2.0552	2.42059	5.743	2.52519
	ch15	1.13977	5.55861	0.9045	2.97885	x	1.56914	2.91515	2.074	2.51647	5.6295	2.67481
run 3	ch0	0.858269	0.922222	0.81619	1.07545	x	5.08467	22.9009	34.6904	24.1065	40.7739	29.5561
	ch1	0.780577	0.893056	0.774762	1.06667	x	5.12633	6.01545	5.96346	4.46225	5.91821	5.25647
	ch2	0.735192	0.8575	0.740238	1.21121	x	6.75233	12.5052	2.51231	2.76525	6.59857	3.04667
	ch3	0.897885	1.00417	0.886905	1.34364	x	5.27233	6.45515	5.77346	4.741	5.82036	6.06216
	ch4	0.724231	0.886111	0.751429	1.68212	x	5.07133	7.29515	4.43885	3.90875	5.57357	4.52902
	ch5	0.708269	0.855	0.750238	1.77182	x	4.86567	7.64091	2.28192	2.5575	5.25179	2.64137
	ch6	0.756538	0.908056	0.851429	3.35424	x	3.56433	5.74273	3.23231	3.0645	4.61179	3.18902
	ch7	0.864038	1.13083	0.828333	2.60424	x	4.175	5.11333	7.17808	5.27075	7.44214	5.93725
	ch8	0.812308	1.08611	0.821667	2.23182	x	3.45267	3.96242	8.48308	6.6695	33.8564	6.44157
	ch9	0.9125	1.19444	1.07905	7.61909	x	3.12933	4.30182	3.59	3.2605	4.67429	3.36824
	ch10	0.769423	0.92	0.967143	5.75515	x	2.70833	4.41939	2.36692	2.50975	4.10786	2.49882
	ch11	0.848269	0.995556	0.943571	7.00455	x	1.843	3.68303	2.00346	2.35225	3.76214	2.25255
	ch12	1.45673	3.16556	1.03119	3.76273	x	1.62433	2.87	2.15115	2.27675	4.21607	2.21588
	ch13	0.948846	3.83056	0.958571	3.48182	x	1.61467	2.73879	2.35769	2.476	7.975	2.32647
	ch14	0.9675	4.83611	0.837381	2.30424	x	1.452	2.72939	2.03346	2.2	5.66607	2.12314
	ch15	1.18442	5.59806	0.825	1.98576	x	1.566	2.83727	2.06654	2.3095	5.85679	2.16863

## Sheet: ID2_10_500
									NO DATA	NO DATA	NO DATA	NO DATA
		R	WF	CEN	CEF	WN	CMS	OMS	LP	BC	S	DLL
mean	ch0	1.3193	4.2828	1.20209	2.35938	2.48495	13.2517	21.1942	x	x	x	x
	ch1	1.05775	4.08409	0.985478	2.04358	1.87308	9.64437	14.263	x	x	x	x
	ch2	0.992713	4.12935	0.9	2.15605	1.79692	14.0047	30.181	x	x	x	x
	ch3	1.03488	4.2529	0.959304	2.29704	1.91725	15.6096	24.8944	x	x	x	x
	ch4	1.01605	4.21333	0.957478	2.96901	1.92231	16.9231	32.2142	x	x	x	x
	ch5	1.02256	4.21151	0.951478	2.91531	1.83022	9.45728	14.5845	x	x	x	x
	ch6	1.03279	4.17806	1.06965	5.52741	1.94615	9.4133	18.4747	x	x	x	x
	ch7	1.03318	4.29065	1.07296	4.64679	2.32813	8.34456	15.2823	x	x	x	x
	ch8	1.09016	4.33237	1.12539	4.42321	10.3662	7.48738	8.77344	x	x	x	x
	ch9	1.18023	4.31505	1.40583	15.6095	2.19176	6.41184	12.2199	x	x	x	x
	ch10	2.45643	2.50172	2.444	2.54975	2.44396	2.49544	2.54022	x	x	x	x
	ch11	1.18558	4.47677	1.25139	15.6237	2.47099	4.58447	8.44903	x	x	x	x
	ch12	1.19705	6.40022	1.2167	9.36432	2.52527	3.31243	2.82323	x	x	x	x
	ch13	1.23372	4.66806	1.26887	8.30407	3.98286	3.58417	6.09161	x	x	x	x
	ch14	1.01178	6.19774	1.10939	4.48407	3.14582	3.64456	6.3443	x	x	x	x
	ch15	1.00674	5.2443	1.00017	3.89296	3.13341	3.71631	6.38624	x	x	x	x
run 1	ch0	1.57541	4.005	1.05476	2.20259	2.591	11.0737	28.2896	x	x	x	x
	ch1	1.18351	3.83075	0.928571	1.77741	1.37367	6.75257	15.1148	x	x	x	x
	ch2	1.08514	3.87875	0.852857	1.88519	1.229	9.06771	32.5539	x	x	x	x
	ch3	1.17757	3.99425	0.90881	2.05926	1.39633	10.7303	26.5726	x	x	x	x
	ch4	1.14081	3.972	0.924524	2.87185	1.41367	11.352	35.3583	x	x	x	x
	ch5	1.12946	3.9535	0.899048	2.73481	1.25367	6.87057	15.7239	x	x	x	x
	ch6	1.17595	3.93625	1.1131	5.64593	1.47467	6.30971	20.1743	x	x	x	x
	ch7	1.20297	4.0225	1.08667	4.89889	2.08533	5.98457	15.7748	x	x	x	x
	ch8	1.33189	4.07625	1.15429	4.69296	12.3247	5.726	8.44696	x	x	x	x
	ch9	1.34459	4.052	1.56357	16.4556	1.77	4.61257	12.3396	x	x	x	x
	ch10	2.44189	2.515	2.42452	2.59407	2.489	2.52743	2.53652	x	x	x	x
	ch11	1.2673	4.201	1.22976	16.22	2.072	3.44057	7.41957	x	x	x	x
	ch12	1.25243	5.7755	1.26881	8.88519	2.417	2.82114	2.92696	x	x	x	x
	ch13	1.31838	4.311	1.33738	8.20111	4.40367	2.75314	5.13174	x	x	x	x
	ch14	1.13568	5.4545	1.1269	4.27704	3.33467	2.78486	5.39261	x	x	x	x
	ch15	1.12892	4.576	0.986667	3.76852	3.50067	2.81143	5.50304	x	x	x	x
run 2	ch0	1.19565	4.06714	1.35571	2.22	3.2112	15.4261	19.62	x	x	x	x
	ch1	1.05391	3.86	1.06071	2.0048	2.786	9.87722	14.6864	x	x	x	x
	ch2	1.04239	3.94071	0.969048	2.1344	2.7416	14.2197	30.1256	x	x	x	x
	ch3	1.03935	4.04214	1.03381	2.2524	2.8532	15.9028	25.4503	x	x	x	x
	ch4	1.04043	4.01143	1.00167	2.9152	2.854	17.1258	32.2403	x	x	x	x
	ch5	1.07326	4.03	1.01357	2.9492	2.7868	9.74194	14.6231	x	x	x	x
	ch6	1.03348	3.99429	1.07667	5.6012	2.8488	9.5725	18.3903	x	x	x	x
	ch7	1.01283	4.09143	1.09238	4.4492	3.0808	8.64306	15.2444	x	x	x	x
	ch8	1.02326	4.135	1.12214	4.2544	10.1096	7.93111	8.65139	x	x	x	x
	ch9	1.16174	4.08929	1.31214	15.85	3.0132	6.64028	12.2231	x	x	x	x
	ch10	2.45304	2.49214	2.43024	2.5104	2.426	2.51583	2.57	x	x	x	x
	ch11	1.22804	4.29143	1.22881	15.7492	3.154	5.0875	8.15778	x	x	x	x
	ch12	1.24457	7.85786	1.20381	9.4016	3.196	3.77222	2.88056	x	x	x	x
	ch13	1.21652	4.86071	1.24571	8.2352	4.23	4.00972	5.92889	x	x	x	x
	ch14	1.00848	7.88857	1.14071	4.4392	3.6752	4.06	6.15833	x	x	x	x
	ch15	0.982391	6.65571	1.03357	3.8772	3.6576	4.12028	6.23139	x	x	x	x
run 3	ch0	1.23696	4.64513	1.19355	2.62552	1.89222	13.1875	18.0612	x	x	x	x
	ch1	0.960435	4.42436	0.960645	2.32483	1.65528	12.5453	13.2385	x	x	x	x
	ch2	0.868696	4.4541	0.870323	2.4269	1.61417	19.1625	28.6344	x	x	x	x
	ch3	0.915652	4.59385	0.926774	2.5569	1.70139	20.6166	23.1706	x	x	x	x
	ch4	0.891304	4.53333	0.942258	3.10586	1.69917	22.7884	30.0597	x	x	x	x
	ch5	0.88587	4.54128	0.938387	3.05414	1.64639	11.9663	13.7729	x	x	x	x
	ch6	0.916957	4.49205	1.00129	5.35345	1.71222	12.6287	17.4144	x	x	x	x
	ch7	0.916957	4.63718	1.02806	4.58241	2.00778	10.59	14.9891	x	x	x	x
	ch8	0.962609	4.6659	1.09065	4.31759	8.91222	8.91469	9.12353	x	x	x	x
	ch9	1.06652	4.6659	1.31903	14.6145	1.97278	8.12281	12.1356	x	x	x	x
	ch10	2.47152	2.49154	2.48903	2.54241	2.41889	2.4375	2.51118	x	x	x	x
	ch11	1.07739	4.82615	1.31129	14.9603	2.32917	5.26969	9.45382	x	x	x	x
	ch12	1.105	6.51769	1.16355	9.77828	2.14972	3.3325	2.69235	x	x	x	x
	ch13	1.18283	4.96513	1.20742	8.45931	3.46056	4.01438	6.91324	x	x	x	x
	ch14	0.915435	6.35308	1.04323	4.71552	2.62083	4.1175	7.185	x	x	x	x
	ch15	0.932826	5.42308	0.973226	4.02241	2.46333	4.25156	7.14765	x	x	x	x

## Sheet: ID2_35_350
									NO DATA	NO DATA	NO DATA	NO DATA
		R	WF	CEN	CEF	WN	CMS	OMS	LP	BC	S	DLL
mean	ch0	1.10115	4.10464	1.12922	2.26709	2.32021	12.5768	20.4801	x	x	x	x
	ch1	0.835747	3.88946	0.858701	2.00491	1.71266	9.41276	13.9063	x	x	x	x
	ch2	0.798046	3.94339	0.77	2.12782	1.64202	13.788	29.7319	x	x	x	x
	ch3	0.818621	4.05804	0.833247	2.242	1.76202	15.3638	24.4767	x	x	x	x
	ch4	0.808621	4.01821	0.83026	2.802	1.77191	16.6509	31.6982	x	x	x	x
	ch5	0.816322	4.02714	0.825584	2.80909	1.67021	9.23105	14.2213	x	x	x	x
	ch6	0.81908	3.98786	0.905455	5.08673	1.78245	9.19981	18.1168	x	x	x	x
	ch7	0.812529	4.10429	0.917143	4.19545	2.15787	8.05343	14.6862	x	x	x	x
	ch8	0.841954	4.14661	0.958312	3.96436	9.82787	7.2121	8.30237	x	x	x	x
	ch9	0.958391	4.12821	1.17312	14.0458	2.01053	6.19086	11.881	x	x	x	x
	ch10	1.74414	1.79518	1.73766	1.83582	1.73681	1.78638	1.84226	x	x	x	x
	ch11	0.977931	4.29518	1.13519	14.4176	2.30904	4.37257	8.05882	x	x	x	x
	ch12	0.99954	6.55786	1.02857	9.15964	2.33883	3.00295	2.11656	x	x	x	x
	ch13	1.04276	4.53839	1.07078	7.74055	3.72064	3.40133	5.73527	x	x	x	x
	ch14	0.796437	6.39625	0.941299	4.28018	2.92777	3.46552	5.98505	x	x	x	x
	ch15	0.796552	5.37518	0.855195	3.65782	2.92287	3.54143	6.03226	x	x	x	x
run 1	ch0	2.26	3	0.8	1.06	2.44633	10.6543	27.3396	x	x	x	x
	ch1	2.12	2.76	0.7	0.71	1.22233	6.55371	14.7917	x	x	x	x
	ch2	2.21	2.82	0.56	0.62	1.07133	8.85429	32.1717	x	x	x	x
	ch3	2.35	2.99	0.62	0.78	1.252	10.506	26.1987	x	x	x	x
	ch4	2.45	2.95	0.59	0.7	1.27367	11.0963	34.8183	x	x	x	x
	ch5	2.31	2.97	0.61	0.72	1.08767	6.68257	15.463	x	x	x	x
	ch6	2.71	3.06	0.65	0.97	1.311	6.11	19.8322	x	x	x	x
	ch7	2.77	3.04	0.66	1.11	1.937	5.74343	15.1822	x	x	x	x
	ch8	2.83	3.23	0.66	1.82	11.662	5.47686	7.96913	x	x	x	x
	ch9	3.42	2.98	0.91	1.77	1.592	4.41171	12.0113	x	x	x	x
	ch10	1.83	2.11	1.75	1.71	1.78933	1.82	1.83087	x	x	x	x
	ch11	2.37	3.33	0.86	1.34	1.92267	3.26371	7.09261	x	x	x	x
	ch12	2.17	13.5	0.99	1.1	2.242	2.64971	2.23565	x	x	x	x
	ch13	2.34	3.69	0.98	1.34	4.11333	2.58514	4.81696	x	x	x	x
	ch14	2.15	8.07	0.9	1	3.10667	2.62171	5.07913	x	x	x	x
	ch15	2.11	7.63	0.64	0.84	3.28467	2.65171	5.18783	x	x	x	x
run 2	ch0	1.065	3.794	1.21184	2.096	2.95963	14.8541	18.9756	x	x	x	x
	ch1	0.87175	3.594	0.918158	1.882	2.55259	9.55243	14.3394	x	x	x	x
	ch2	0.8845	3.67267	0.826579	2.0228	2.52259	13.7916	29.6358	x	x	x	x
	ch3	0.867	3.764	0.893947	2.1356	2.62444	15.4538	25.0139	x	x	x	x
	ch4	0.87575	3.742	0.870526	2.7688	2.63667	16.6003	31.7356	x	x	x	x
	ch5	0.9025	3.76	0.872632	2.8252	2.5637	9.46459	14.2572	x	x	x	x
	ch6	0.86675	3.73	0.947368	5.3168	2.61259	9.22081	18.0606	x	x	x	x
	ch7	0.84175	3.81333	0.952105	4.2032	2.83556	8.27162	14.6661	x	x	x	x
	ch8	0.84625	3.872	0.987632	3.992	9.44037	7.65757	8.21556	x	x	x	x
	ch9	0.976	3.81133	1.17658	14.8936	2.76593	6.33	11.9278	x	x	x	x
	ch10	1.72975	1.78733	1.72816	1.8204	1.70778	1.79784	1.87722	x	x	x	x
	ch11	1.03775	4.01	1.08605	15.1308	2.91296	4.83649	7.79	x	x	x	x
	ch12	1.05	7.31067	1.05553	9.096	2.93556	3.43703	2.17361	x	x	x	x
	ch13	1.04175	4.522	1.09	7.7216	3.91222	3.78459	5.61194	x	x	x	x
	ch14	0.8235	7.422	0.999211	4.206	3.38963	3.84162	5.84167	x	x	x	x
	ch15	0.8035	6.144	0.896842	3.6556	3.36926	3.90892	5.9225	x	x	x	x
run 3	ch0	1.10739	4.24875	1.05526	2.45621	1.75135	12.0624	17.4329	x	x	x	x
	ch1	0.776522	4.0285	0.803421	2.15552	1.4973	12.2885	12.8488	x	x	x	x
	ch2	0.692174	4.073	0.718947	2.27034	1.46216	19.0167	28.1832	x	x	x	x
	ch3	0.743261	4.195	0.778158	2.38414	1.54622	20.4152	22.7429	x	x	x	x
	ch4	0.714565	4.1485	0.796316	2.9031	1.54486	22.5988	29.5479	x	x	x	x
	ch5	0.708913	4.15375	0.784211	2.86724	1.49054	11.6721	13.3432	x	x	x	x
	ch6	0.736522	4.10775	0.870263	5.03034	1.55892	12.4533	17.0159	x	x	x	x
	ch7	0.744565	4.24	0.888947	4.29517	1.84243	10.2588	14.3721	x	x	x	x
	ch8	0.795	4.2725	0.936842	4.01448	8.62351	8.55303	8.61971	x	x	x	x
	ch9	0.889565	4.27575	1.17658	13.7383	1.79865	7.92182	11.7432	x	x	x	x
	ch10	1.75478	1.79025	1.74684	1.85345	1.71541	1.73788	1.81294	x	x	x	x
	ch11	0.895652	4.42625	1.19158	14.2538	2.18162	5.02848	8.99706	x	x	x	x
	ch12	0.930217	6.102	1.00263	9.49241	1.98189	2.89091	1.97559	x	x	x	x
	ch13	1.01543	4.56575	1.05395	7.97759	3.26243	3.83727	6.48706	x	x	x	x
	ch14	0.743478	5.96975	0.884474	4.45724	2.44568	3.93879	6.74971	x	x	x	x
	ch15	0.761957	5.0305	0.819211	3.7569	2.30378	4.07303	6.71971	x	x	x	x

## Sheet: ID3_10_500
		R	WF	CEN	CEF	WN	CMS	OMS	LP	BC	S	DLL
mean	ch0	1.48494	1.59968	1.12542	2.93294	6.96045	7.1022	18.1011	29.5684	16.8568	43.4033	19.0862
	ch1	2.56	2.53742	2.40153	3.12871	2.59978	6.81538	5.73099	5.71757	5.47954	6.92083	4.77316
	ch2	1.30704	1.6128	1.12	2.83706	2.18034	11.4074	21.6151	4.54703	7.56575	10.4065	3.8548
	ch3	1.5337	1.69591	1.22181	2.58871	2.70955	8.70484	11.4163	6.03595	6.90575	6.74069	3.97
	ch4	1.2616	1.75452	1.15833	2.86882	3.27764	8.29758	16.0044	5.03135	7.39126	9.01667	3.75663
	ch5	2.86444	2.89022	2.85431	2.86141	2.83753	2.90187	3.04148	2.86392	2.88138	2.92056	2.81459
	ch6	1.17716	1.75935	1.30139	3.83965	3.45517	6.27022	16.5046	3.96595	5.77632	9.57403	3.48316
	ch7	1.15975	2.51699	1.16264	3.684	8.26978	4.10374	8.41432	6.61689	5.91977	13.7967	5.3648
	ch8	1.14877	2.37419	1.1475	16.8474	60.0196	3.15088	6.26321	6.31959	6.73046	79.6162	6.0051
	ch9	1.40877	1.85796	1.62583	7.04012	5.64753	4.37692	11.6327	3.68554	4.66184	11.2764	3.32582
	ch10	2.8716	2.8757	2.86764	2.87576	2.85326	2.85802	2.98975	2.83027	2.89943	2.87208	2.81735
	ch11	2.92593	2.95204	2.90944	2.95729	2.90506	2.93747	2.94358	2.93297	2.92195	2.90069	2.93796
	ch12	2.98802	2.95097	2.92375	2.97682	2.93719	2.9056	2.9179	2.96784	2.91575	2.96778	2.93408
	ch13	1.36198	3.19376	1.37417	7.86235	8.29921	2.24967	3.00086	2.63203	3.40172	12.1956	2.5152
	ch14	1.25914	5.12215	1.09764	4.19671	4.79663	2.22066	2.99914	2.41324	3.44943	7.13694	2.39082
	ch15	1.41481	4.70763	1.12056	5.47729	5.43112	2.61011	3.03198	2.83797	3.69759	7.85139	2.61857
run 1	ch0	1.5337	1.42333	1.17083	3.52333	4.5308	7.03069	20.7482	32.9016	14.38	52.2514	18.2839
	ch1	2.57778	2.50481	2.43875	3.28556	2.5304	6.16621	5.74529	6.26063	6.14655	8.66905	5.24485
	ch2	1.33556	1.45333	1.15708	3.11778	2.0852	12.8072	22.0159	4.95375	12.0907	13.2038	3.93576
	ch3	1.56741	1.60852	1.26208	2.86556	2.6424	9.56	12.5406	6.70125	7.98517	8.32048	4.16788
	ch4	1.29407	1.66926	1.20875	3.35111	3.1896	9.02759	18.1853	5.43719	10.2462	11.4229	3.76606
	ch5	2.87222	2.87593	2.80667	2.91	2.8692	2.93966	3.08176	2.87906	2.94483	2.99048	2.82606
	ch6	1.18815	1.64111	1.35958	4.71296	3.3676	7.01034	20.5782	4.2725	8.22034	13.0157	3.50121
	ch7	1.18296	2.64074	1.22542	5.07481	8.278	4.14586	9.74176	6.99406	6.35034	15.2895	4.63121
	ch8	1.15963	2.42	1.205	29.7522	58.3152	3.33586	6.76353	6.60062	7.09724	77.0162	4.53424
	ch9	1.41407	1.78444	1.76792	9.94259	5.724	4.69862	14.5441	3.94562	5.9031	13.9286	3.34909
	ch10	2.8563	2.87926	2.90958	2.89111	2.808	2.82483	2.98647	2.84531	3.02276	2.80048	2.83515
	ch11	2.96704	2.96704	2.8625	3.04852	2.8824	2.90897	2.89706	2.93	2.93759	2.88476	2.94909
	ch12	2.99593	2.92519	2.88583	3.01667	2.9712	2.86103	2.96176	2.94625	2.93103	3.04238	2.89818
	ch13	1.43741	3.22519	1.40875	9.46667	8.4368	2.27034	3.21765	2.84344	4.01483	12.1438	2.75727
	ch14	1.28333	5.50963	1.15958	5.14111	4.8208	2.23034	3.04353	2.64562	4.14172	7.46524	2.71818
	ch15	1.4063	4.41556	1.19458	6.15741	5.3816	2.69483	3.30353	3.13031	4.44621	8.63143	3.04848
run 2	ch0	1.48481	1.67667	1.10833	2.94808	7.57091	8.5575	19.5964	29.3571	19.6738	35.0786	20.8036
	ch1	2.55963	2.51815	2.4125	3.38462	2.62955	8.97875	6.13333	5.76905	5.88038	6.705	5.1432
	ch2	1.30852	1.53296	1.11333	3.34077	2.68091	13.1831	24.2164	4.50857	7.84192	10.1627	5.3648
	ch3	1.52481	1.60741	1.20875	2.97615	2.99682	9.80687	12.9939	5.9019	7.97038	6.43136	4.3764
	ch4	1.26481	1.56185	1.14	3.23308	3.51818	9.385	17.3158	5.09905	7.94808	8.62818	4.74
	ch5	2.90926	2.93222	2.92792	2.87615	2.83318	2.89688	3.04879	2.79429	2.87846	2.915	2.9096
	ch6	1.16185	1.5837	1.27542	4.21077	3.65455	6.99469	17.3212	4.01571	6.10615	9.25227	4.5812
	ch7	1.14148	1.83926	1.14333	3.67692	8.26591	4.71406	8.85061	6.81429	6.55077	13.3586	6.8736
	ch8	1.15111	1.88519	1.13667	11.4335	60.7723	3.49938	6.58576	6.58381	7.48423	82.6818	7.754
	ch9	1.39185	1.69407	1.57083	7.16731	5.64955	4.88937	11.9048	3.75857	4.92615	11.2582	4.054
	ch10	2.88889	2.90556	2.8175	2.91731	2.90727	2.91844	2.88061	2.84	2.87808	2.92045	2.8352
	ch11	2.92593	2.89444	2.92542	2.93077	2.835	2.95125	2.94485	2.93143	2.93115	2.90591	2.9644
	ch12	2.96481	2.92667	2.98708	3.00385	2.89045	2.88938	2.90424	2.91429	2.90308	2.94182	3.0104
	ch13	1.31	3.13148	1.37667	9.26923	7.98636	2.48281	3.09273	2.66714	3.66077	12.2909	2.7428
	ch14	1.25148	4.95593	1.08208	4.67231	4.67	2.45563	3.05758	2.4681	3.79923	7.03591	2.514
	ch15	1.42852	4.78111	1.09583	6.17115	5.45955	2.90688	3.07576	2.90238	3.93692	7.63909	2.7592
run 3	ch0	1.4363	1.66846	1.09708	2.4225	8.0869	5.619	15.0577	24.7005	16.8125	43.3114	18.6747
	ch1	2.54259	2.57333	2.35333	2.78844	2.62548	5.13533	5.29484	4.83857	4.54938	5.81862	4.15275
	ch2	1.27704	1.77846	1.08958	2.19094	1.97476	8.16	18.6261	3.96571	3.24062	8.56586	2.84425
	ch3	1.50889	1.81769	1.19458	2.04031	2.59905	6.70267	9.12032	5.15619	5.0625	5.83138	3.55275
	ch4	1.22593	1.94692	1.12625	2.16594	3.20405	6.432	13.4126	4.34524	4.35156	7.56897	3.13425
	ch5	2.81185	2.87103	2.82833	2.80844	2.82095	2.87067	3.01161	2.91048	2.82625	2.87414	2.74575
	ch6	1.18148	1.96282	1.26917	2.80125	3.40286	4.782	13.4013	3.44905	3.29344	7.32586	2.782
	ch7	1.15481	2.90051	1.11917	2.51625	8.2669	3.412	7.22194	5.84476	5.01688	13.0479	5.027
	ch8	1.13556	2.68103	1.10083	10.3578	60.6398	2.60033	5.64548	5.62714	5.78562	79.1734	6.1255
	ch9	1.42037	2.02231	1.53875	4.48781	5.60095	3.51933	9.74645	3.21619	3.32219	9.36966	2.8515
	ch10	2.86963	2.85256	2.87583	2.82906	2.8519	2.82567	3.10774	2.79762	2.805	2.88724	2.7915
	ch11	2.88481	2.98154	2.94042	2.90187	2.95524	2.95033	2.96774	2.93905	2.90031	2.90828	2.91225
	ch12	3.00333	2.98564	2.89833	2.92125	2.94143	2.966	2.90839	3.05429	2.91219	2.93345	2.916
	ch13	1.33852	3.21513	1.33708	5.36562	8.38119	1.981	2.78419	2.27476	2.63563	12.1607	2.17325
	ch14	1.24259	4.96897	1.05125	3.01344	4.84857	1.96067	2.91258	2.00429	2.53781	6.97586	2.04375
	ch15	1.40963	4.85897	1.07125	4.33969	5.44571	2.21167	2.83645	2.3281	2.82469	7.44759	2.176

## Sheet: ID3_35_350
				R	WF	CEN	CEF	WN	CMS	OMS	LP	BC	S	DLL
		mean	ch0	1.386	1.3689	0.959306	2.49321	6.54602	6.78935	17.6317	29.0659	16.3151	41.7547	18.1649
			ch1	1.81	1.79626	1.625	2.37296	1.93773	6.35194	5.25247	5.47274	4.99617	6.42278	4.4032
			ch2	1.192	1.41044	0.945417	2.51642	1.9692	11.0546	21.0332	4.10767	7.19734	9.54069	3.354
			ch3	1.36846	1.46758	0.993611	2.2937	2.4933	8.28989	10.7457	5.69863	6.54766	6.06014	3.5637
			ch4	1.13538	1.55934	0.990972	2.59667	3.03886	8.0128	15.4344	4.6874	6.99755	8.41361	3.3661
			ch5	2.03369	2.02769	2.02847	2.04198	2.00773	2.09839	2.22975	2.02973	2.05787	2.10014	1.9935
			ch6	1.03246	1.57044	1.13931	3.55407	3.22591	6.01839	15.9558	3.65384	5.38628	9.10236	3.1009
			ch7	1.02723	2.30242	0.994306	3.4084	7.64443	3.82301	7.7379	6.23986	5.51606	12.8646	4.9584
			ch8	1.00262	2.0756	0.974444	15.3293	57.9372	2.86602	5.91333	5.87822	6.32415	76.8958	5.4708
			ch9	1.22477	1.67242	1.44722	6.68383	5.46466	4.14473	11.2709	3.40096	4.28415	10.8656	2.9709
			ch10	1.97477	1.99132	2.00375	2.01037	2.02932	2.00957	2.14395	1.96247	2.05362	2.0375	1.9801
			ch11	2.06385	2.0844	2.04236	2.08765	2.04477	2.06387	2.08259	2.06164	2.05043	2.05361	2.0613
			ch12	2.05246	2.09626	2.02444	2.08173	2.05375	2.03333	2.04025	2.05918	2.04851	2.07944	2.0579
			ch13	1.22415	3.01308	1.19944	7.41938	7.96341	2.00688	2.7484	2.38342	3.05085	11.7436	2.2146
			ch14	1.06108	4.91077	0.908333	3.87802	4.59773	1.96989	2.73049	2.16384	3.0767	6.82347	2.0944
			ch15	1.16385	4.48495	0.942639	5.15975	5.25284	2.36226	2.75864	2.5663	3.28585	7.42056	2.3056
		run 1	ch0	1.5505	1.22778	1.00333	3.03692	4.1925	6.77172	20.4406	31.6009	14.1855	51.5867	17.2876
			ch1	1.8715	1.73704	1.665	2.47462	1.85625	5.72	5.24765	5.89656	5.73103	8.24048	4.80824
			ch2	1.29	1.25333	0.9925	2.72769	1.85	12.5324	21.52	4.44	11.9431	12.3648	3.44265
			ch3	1.505	1.3763	1.04208	2.49731	2.42208	9.05621	11.9194	6.21594	7.66586	7.5081	3.71824
			ch4	1.2705	1.48704	1.04583	3.00808	2.935	8.76483	17.57	4.97219	9.98793	10.8781	3.35618
			ch5	2.078	2.05148	1.98	2.07577	2.03208	2.14103	2.25118	2.05187	2.10655	2.16238	2.00412
			ch6	1.1425	1.46296	1.19125	4.36923	3.12125	6.78655	19.8918	3.87906	7.98103	12.7129	3.10441
			ch7	1.1285	2.47222	1.06167	4.73577	7.55542	3.84034	9.03824	6.46219	6.00448	14.5952	4.20765
			ch8	1.0945	2.13296	1.04208	28.1569	56.6533	3.05966	6.36176	5.98531	6.77759	76.8743	4.05294
			ch9	1.346	1.6163	1.58125	9.49577	5.51958	4.48069	14.1029	3.58937	5.58793	13.8014	2.97441
			ch10	1.98	1.99259	2.07375	2.02769	1.98375	1.99103	2.15412	1.96031	2.19138	2.01	1.99412
			ch11	2.1205	2.06407	2.01333	2.15385	2.03625	2.05379	2.04765	2.08094	2.09724	2.05619	2.06765
			ch12	2.0305	2.07074	1.99333	2.11846	2.09667	1.99345	2.06706	2.03781	2.05793	2.15095	2.00853
			ch13	1.3125	3.02111	1.2475	8.75692	8.1	2.01828	2.94471	2.54438	3.65828	12.1271	2.41235
			ch14	1.0885	5.26519	0.9725	4.74846	4.60542	1.98034	2.76353	2.34062	3.78138	7.35095	2.37147
			ch15	1.122	4.20963	1.01875	5.76423	5.15167	2.44172	3.00235	2.79031	4.06034	8.29714	2.66706
		run 2	ch0	1.3505	1.32375	0.941667	2.32692	7.12455	8.18545	19.1528	28.6952	18.2387	34.0173	20.07
			ch1	1.79	1.755	1.61583	2.62	1.95955	8.54576	5.66906	5.45571	5.17875	6.20818	4.8224
			ch2	1.1555	1.31417	0.92875	3.02	2.45273	12.7245	23.7225	4.01571	7.21219	9.29318	4.6208
			ch3	1.3325	1.36875	0.974583	2.69462	2.77227	9.40273	12.3213	5.53	7.28187	5.83273	3.922
			ch4	1.081	1.365	0.97625	2.95808	3.26955	9.05727	16.7744	4.7219	7.20562	8.07136	4.2516
			ch5	2.01	2.03583	2.08292	2.05769	2.02909	2.11	2.26375	1.96476	2.07625	2.10636	2.062
			ch6	0.9815	1.38792	1.11208	3.87231	3.40818	6.70121	16.8203	3.67762	5.3675	8.82045	4.0644
			ch7	1.0095	1.66958	0.972083	3.38346	7.60773	4.40606	8.14063	6.38429	5.7525	12.5241	6.4356
			ch8	0.983	1.66375	0.9575	9.80962	58.2541	3.18455	6.25812	6.10524	6.64062	80.3932	7.0776
			ch9	1.183	1.51542	1.39125	6.62385	5.43045	4.62545	11.555	3.44762	4.2575	10.8964	3.6044
			ch10	1.96	1.98875	1.92542	2.035	2.07773	2.06364	2.05281	1.9919	2.00688	2.07182	2.0052
			ch11	2.0165	2.07167	2.04583	2.05962	1.98318	2.05	2.05937	2.04476	2.04406	2.07	2.0756
			ch12	2.0635	2.08375	2.06083	2.05654	2.00909	2.03152	2.04031	2.03238	2.03906	2.05364	2.1244
			ch13	1.2475	3.12292	1.19042	8.83769	7.59727	2.23364	2.84469	2.40429	3.10844	11.8577	2.3976
			ch14	1.0465	5.03917	0.894583	4.31269	4.43545	2.18576	2.79031	2.20143	3.19062	6.75182	2.1916
			ch15	1.1565	4.7625	0.922083	5.88	5.25	2.63697	2.81469	2.6119	3.30094	7.23636	2.4216
		run 3	ch0	1.2828	1.49125	0.932917	2.15483	7.58786	5.31968	14.6184	25.399	16.3212	40.5048	17.7307
			ch1	1.7768	1.861	1.59417	2.06034	1.97286	4.60774	4.83844	4.8125	4.17333	5.26931	3.81171
			ch2	1.1428	1.57425	0.915	1.87552	1.78405	7.89452	18.0853	3.6725	3.01242	7.68345	2.50805
			ch3	1.288	1.5885	0.964167	1.75172	2.38786	6.38839	8.54656	5.048	4.85303	5.18414	3.21707
			ch4	1.0708	1.72475	0.950833	1.90379	2.97738	6.19742	12.96	4.1955	4.16788	6.88862	2.83439
			ch5	2.0172	2.00675	2.0225	1.99759	1.98262	2.04613	2.18438	2.0625	1.99727	2.05034	1.94293
			ch6	0.9852	1.7525	1.11458	2.53793	3.19024	4.5729	13.0003	3.2685	3.12424	6.70172	2.51049
			ch7	0.9604	2.5675	0.949167	2.24069	7.71452	3.18613	6.64437	5.7325	4.85758	11.8697	4.68024
			ch8	0.9448	2.284	0.92375	8.77724	58.5048	2.34581	5.33031	5.4685	5.61879	74.2583	5.66683
			ch9	1.1612	1.8045	1.36917	4.21655	5.45119	3.31871	9.48219	3.0505	3.16424	8.71621	2.58171
			ch10	1.9824	1.992	2.01208	1.97276	2.03	1.96935	2.22969	1.935	1.97788	2.03138	1.95317
			ch11	2.0564	2.10575	2.06792	2.05345	2.0819	2.08806	2.12438	2.0485	2.01545	2.03931	2.04732
			ch12	2.0612	2.121	2.01917	2.07138	2.05262	2.07258	2.02594	2.1215	2.04939	2.04724	2.05829
			ch13	1.1348	2.94175	1.16042	4.94862	8.07714	1.75484	2.54781	2.104	2.46121	11.3793	1.93902
			ch14	1.0508	4.5945	0.857917	2.70793	4.67833	1.73032	2.65312	1.8415	2.34697	6.49586	1.80537
			ch15	1.2032	4.50425	0.887083	3.97207	5.31214	1.99548	2.57313	2.16	2.59061	6.92552	1.93512

## Sheet: ID4_10_500
		R	WF	CEN	CEF	WN	CMS	OMS	LP	BC	A	DLL
mean	ch0	2.64454	3.61211	2.40701	3.42818	12.99	4.35557	3.83846	45.8906	12.8019	19.6489	14.555
	ch1	2.30124	2.33771	2.28505	2.32068	2.366	2.30887	2.34022	2.93912	2.4496	2.95031	2.4751
	ch2	1.17742	1.16844	1.13928	1.40977	1.93853	3.64557	6.12319	2.54103	4.02828	6.87954	1.75686
	ch3	2.51866	2.52807	2.50918	2.49466	2.51547	2.52691	2.52692	2.48441	2.53182	2.592	2.49696
	ch4	1.31423	1.29917	1.30784	1.8533	2.9132	4.57186	8.96121	3.74912	5.32242	9.50062	2.02069
	ch5	1.13598	1.15358	1.10887	1.82523	1.8216	3.56402	3.67956	2.52191	3.98586	8.52954	1.45559
	ch6	2.23773	2.21954	2.25567	2.22148	2.2492	2.26134	2.23824	2.23279	2.24737	2.42385	2.24265
	ch7	1.29732	1.30394	1.29598	2.78693	4.99387	3.35041	3.84703	5.16735	5.42576	8.89908	2.36529
	ch8	1.38268	1.39486	1.43804	3.40761	8.0888	2.25856	2.25187	8.46676	8.21828	8.13662	4.88382
	ch9	1.13526	1.17101	1.22814	7.82943	6.91227	3.09485	3.81604	3.23544	4.21566	9.97846	1.82402
	ch10	1.08371	1.14147	1.08928	5.56182	3.08293	3.47165	3.10374	2.51544	3.9404	9.22492	1.40647
	ch11	1.15093	1.2633	1.11289	6.71102	4.2976	3.65701	2.9178	2.51206	4.63253	12.7563	1.31451
	ch12	1.20474	4.69936	1.13227	3.4025	2.20653	3.86278	2.04538	2.73853	5.59636	15.2118	1.27029
	ch13	1.25206	3.29651	1.2666	3.86511	2.99187	2.1934	1.55648	2.7125	3.50657	7.37692	1.41549
	ch14	1.06505	2.45523	1.1033	2.65966	2.88707	2.13474	1.50934	2.56824	3.23202	6.77692	1.29441
	ch15	1.06629	3.46954	1.15619	2.94239	3.4284	2.22	1.56044	2.64809	3.24172	8.12862	1.32951
run 1	ch0	1.91448	3.62971	2.58621	2.74875	14.6914	3.89903	3.96571	42.4031	13.0748	19.7488	17.9119
	ch1	2.31759	2.31735	2.33345	2.34063	2.33727	2.30645	2.3319	2.88966	2.42935	2.70529	2.52062
	ch2	1.13621	1.19559	1.16138	1.35062	2.45091	2.89871	6.17333	2.51414	3.74065	10.3382	1.79062
	ch3	2.50862	2.61	2.48897	2.53344	2.57273	2.47452	2.57571	2.49621	2.51548	2.70353	2.56344
	ch4	1.2669	1.31588	1.35586	1.7275	3.92727	3.84484	8.79619	3.67276	5.2071	14.4429	2.07375
	ch5	1.07276	1.16647	1.13069	1.7225	2.14682	2.5371	3.61476	2.52379	3.49903	13.7982	1.4625
	ch6	2.21172	2.25029	2.23172	2.22969	2.23591	2.26677	2.27381	2.21724	2.23	2.61353	2.25688
	ch7	1.22207	1.33029	1.33276	2.54406	6.36	2.97774	3.72143	4.94621	5.39677	12.9229	2.46187
	ch8	1.34655	1.50794	1.43586	3.15375	10.7814	1.94581	2.17952	8.27172	7.8771	9.21765	4.97656
	ch9	1.13207	1.16882	1.26448	6.31438	8.38136	2.44968	3.68238	3.11793	3.78839	15.7118	1.88906
	ch10	1.07345	1.15765	1.10069	5.02375	3.35864	2.07226	3.01857	2.50966	3.29161	15.4429	1.40906
	ch11	1.16483	1.24588	1.1231	6.55344	4.63045	1.7571	2.97476	2.49483	3.34419	23.9247	1.31812
	ch12	1.10103	3.925	1.13103	2.82531	2.52364	1.85806	2.10619	2.69897	3.59935	28.32	1.25563
	ch13	1.15	3.01794	1.24621	3.18406	3.92091	1.46516	1.54762	2.63034	2.8229	11.8924	1.37344
	ch14	1.03034	2.25353	1.07207	2.33375	3.90682	1.3529	1.51667	2.50345	2.63968	10.2341	1.26625
	ch15	1.04207	3.30441	1.16034	2.67344	5.03409	1.43419	1.5581	2.59793	2.63	10.5229	1.29031
run 2	ch0	2.49735	3.6427	2.38917	4.0308	12.0061	4.06333	3.06455	47.4926	13.7854	19.5055	14.3607
	ch1	2.3	2.35676	2.24028	2.2764	2.35783	2.3175	2.32606	2.94526	2.45457	3.689	2.52143
	ch2	1.14441	1.18135	1.11389	1.444	1.83913	3.59306	4.93	2.52158	4.78486	5.6515	1.77143
	ch3	2.54588	2.47351	2.51917	2.4772	2.50913	2.4925	2.51818	2.49526	2.53143	2.528	2.46821
	ch4	1.27588	1.32595	1.29389	1.9676	2.7387	4.48778	7.16242	3.78579	6.17	7.8955	2.10429
	ch5	1.11441	1.17676	1.10028	1.892	1.77043	3.56389	3.14606	2.48316	4.94057	6.7275	1.46107
	ch6	2.24088	2.18811	2.27222	2.2536	2.28652	2.25833	2.2303	2.26211	2.282	2.3645	2.25036
	ch7	1.26941	1.31892	1.29389	3.0264	4.76739	3.21306	3.18939	5.28316	6.18229	7.5925	2.42286
	ch8	1.32471	1.35757	1.44417	3.6128	7.67478	2.22139	1.97242	8.73421	9.186	7.578	5.19286
	ch9	1.07412	1.19919	1.20833	9.5088	7.29565	3.02111	3.04455	3.29316	5.15829	8.3515	1.87321
	ch10	1.04353	1.16027	1.08667	5.9708	3.27435	3.57333	2.66091	2.47263	5.02543	7.337	1.43893
	ch11	1.11824	1.3173	1.11472	7.1072	4.41565	3.8675	2.53394	2.46053	6.43886	9.798	1.33464
	ch12	1.19235	4.92108	1.12361	4.2124	2.24	4.22417	1.92636	2.75421	8.06371	12.0315	1.25143
	ch13	1.22265	3.32	1.27361	4.718	2.82957	2.34083	1.49909	2.76947	4.33457	6.249	1.34714
	ch14	1.02265	2.56162	1.12167	3.1132	2.65652	2.29639	1.45818	2.60895	3.952	5.9835	1.27107
	ch15	1.01471	3.54703	1.16139	3.3724	2.93	2.51444	1.49303	2.67684	3.87571	7.918	1.34643
run 3	ch0	3.41441	3.56658	2.26469	3.64355	12.4967	5.178	4.45649	49.4255	11.5024	19.6907	12.1269
	ch1	2.28853	2.33737	2.29156	2.33581	2.39333	2.301	2.35757	3.005	2.46333	2.57143	2.40952
	ch2	1.24559	1.13158	1.14781	1.44323	1.639	4.48033	7.15892	2.5985	3.49606	5.65679	1.72143
	ch3	2.5	2.50789	2.51625	2.46871	2.47833	2.62233	2.50703	2.457	2.54758	2.57	2.46548
	ch4	1.39294	1.25816	1.28	1.89097	2.30333	5.424	10.6592	3.825	4.53182	7.64643	1.92452
	ch5	1.21147	1.11947	1.09875	1.87742	1.62233	4.62533	4.19216	2.556	3.43061	6.61786	1.44667
	ch6	2.25676	2.22263	2.25875	2.1871	2.23033	2.25933	2.22514	2.2275	2.22697	2.35107	2.22667
	ch7	1.38941	1.26579	1.265	2.84452	4.16567	3.90033	4.50486	5.378	4.65061	7.38929	2.25333
	ch8	1.47147	1.33	1.43312	3.50419	6.43167	2.62633	2.54216	8.4955	7.51242	7.87929	4.60714
	ch9	1.19912	1.14553	1.2175	8.03903	5.541	3.85	4.58	3.351	3.61727	7.65964	1.74167
	ch10	1.13265	1.10868	1.08188	5.78742	2.734	4.79567	3.54703	2.5645	3.39909	6.79821	1.38286
	ch11	1.17176	1.22632	1.10156	6.55419	3.963	5.36767	3.22784	2.586	3.92697	8.08857	1.29833
	ch12	1.30559	5.17632	1.14312	3.34516	1.94833	5.50067	2.11703	2.781	4.85545	9.525	1.29405
	ch13	1.36853	3.52289	1.27719	3.88032	2.435	2.769	1.6127	2.7775	3.27061	5.44107	1.4931
	ch14	1.13706	2.53211	1.11094	2.63032	2.316	2.74867	1.55081	2.6235	3.02485	5.24464	1.33143
	ch15	1.13853	3.54184	1.14656	2.87323	2.633	2.67867	1.62189	2.6935	3.14394	6.82536	1.3481

## Sheet: ID5_10_500
					R	WF	CEN	CEF	WN	CMS	OMS	LP	BC	A	DLL
			mean	ch0	1.53058	1.51759	1.47688	2.20719	5.80547	5.57716	66.7114	25.7836	14.4568	81.719	13.4949
				ch1	1.20942	1.1975	1.14909	1.56198	2.06465	4.90789	6.54722	6.62938	9.43812	8.89082	19.1022
				ch2	1.62768	1.80972	1.70104	2.18656	2.8464	4.48147	7.39067	2.60037	3.61515	7.46274	2.93792
				ch3	2.4729	2.46565	2.41896	2.00625	2.44919	5.45747	8.50567	6.5158	6.18317	9.31699	6.1396
				ch4	1.08594	1.06898	1.06039	2.09229	2.19477	7.02305	11.595	4.61506	5.15881	11.8001	3.93733
				ch5	1.09536	1.10602	1.04338	2.05698	1.66256	9.02495	14.9574	2.99877	5.09287	15.0077	3.80535
				ch6	1.08362	1.07361	1.03636	2.64667	2.54395	7.38558	11.1326	3.5416	4.43851	11.5986	3.33099
				ch7	1.20928	1.21556	1.1361	4.04115	4.65244	5.02716	7.42044	6.5984	5.34663	8.72178	4.14931
				ch8	1.22304	1.30407	1.24468	15.9676	13.9781	4.10053	5.87278	4.93691	4.29762	7.34274	4.86703
				ch9	1.13261	1.14935	1.18169	6.20312	5.39151	6.38042	8.17567	3.62975	3.85842	9.06918	3.07208
				ch10	1.05797	1.07389	1.0713	3.14323	2.5943	7.69179	8.86722	3.16704	4.20356	9.51096	3.12644
				ch11	1.01957	1.26278	1.09195	8.55677	5.13442	6.11958	6.09189	2.40185	4.35495	7.98658	2.96614
				ch12	1.50536	7.37583	1.84935	3.42292	2.83128	3.39158	2.53667	2.3042	2.73129	3.74699	2.43109
				ch13	1.05362	5.52685	1.69779	10.6957	10.3517	2.71653	2.87144	2.51593	2.55604	4.96616	2.08396
				ch14	0.97942	8.00556	1.22987	4.36969	4.17035	2.63937	2.41733	2.39531	2.44832	3.99315	1.95891
				ch15	2.30493	2.315	2.31935	2.32656	2.30651	2.28389	2.30689	2.28012	2.30792	2.30849	2.34129
			run 1	ch0	1.55273	1.50471	1.52952	2.01387	6.17179	6.08937	84.5038	26.2603	15.3426	87.0457	15.2532
				ch1	1.24273	1.15735	1.17571	1.36548	2.10679	5.69844	7.53714	6.66412	7.74968	8.75174	21.6185
				ch2	1.61455	1.74	1.68381	2.08032	3.00071	4.735	8.84476	2.505	3.70161	7.4787	3.21206
				ch3	2.49136	2.46824	2.46476	1.89516	2.435	5.80125	10.0281	6.43088	6.20323	9.46217	6.85676
				ch4	1.12455	1.04765	1.08286	1.82839	2.11143	7.07406	14.0633	4.46441	5.29742	11.8017	4.41824
				ch5	1.13455	1.07765	1.06048	1.4371	1.65179	9.07406	18.1824	2.83676	5.19	14.4774	4.23235
				ch6	1.11727	1.04529	1.05238	2.29226	2.39071	7.37	13.6595	3.40618	4.62742	11.8522	3.74206
				ch7	1.26091	1.18676	1.22476	3.77	4.42107	5.16719	8.56238	6.63059	6.03	9.49217	4.71618
				ch8	1.23682	1.24265	1.28857	15.9352	11.2257	4.17531	6.66571	4.92588	5.05161	7.7787	5.42412
				ch9	1.16727	1.13118	1.11476	5.71839	4.79464	6.38813	9.60524	3.53794	4.06839	9.59696	3.48941
				ch10	1.09545	1.04941	1.0619	2.68097	2.435	7.92219	9.42095	3.10971	4.35097	10.0217	3.54853
				ch11	1.05409	1.24029	1.02667	8.29258	2.86893	6.1525	6.87476	2.23382	4.45	9.18826	3.49176
				ch12	1.51227	7.57676	2.38905	3.70452	2.87429	3.43062	2.79095	2.20912	2.74806	4.28696	2.69088
				ch13	1.08409	5.62676	2.12619	10.5129	10.1686	2.77719	3.27952	2.32647	2.70871	5.9087	2.32706
				ch14	0.997273	8.05912	1.53095	4.09161	3.6625	2.72375	2.66619	2.18971	2.57323	4.69783	2.26471
				ch15	2.3	2.29412	2.31381	2.31516	2.29107	2.2725	2.32667	2.26	2.34903	2.37696	2.33324
			run 2	ch0	1.50636	1.51763	1.45786	2.12452	4.51038	5.36588	64.3889	24.5126	14.3316	86.327	13.917
				ch1	1.19318	1.18789	1.15857	1.4771	1.90192	4.25971	6.13343	6.3813	10.7587	9.668	20.4644
				ch2	1.62682	1.80579	1.6925	1.90548	2.79808	3.81676	6.80229	2.48783	3.52903	6.588	3.16926
				ch3	2.49773	2.47079	2.37893	1.91548	2.45885	4.81118	7.96971	6.19348	6.49032	9.142	6.43963
				ch4	1.045	1.08237	1.0625	1.96516	2.16038	6.37676	10.866	4.42783	5.35935	11.2075	4.33296
				ch5	1.06	1.12132	1.05393	1.62968	1.64	8.04382	13.8486	2.88957	5.40516	13.7865	4.68148
				ch6	1.05409	1.09158	1.03429	2.45677	2.50577	6.77294	10.3734	3.4113	4.58806	10.979	3.88
				ch7	1.18	1.22684	1.14786	4.07677	4.56	4.67882	7.25829	6.33826	5.11613	8.7635	4.59037
				ch8	1.21227	1.32211	1.24893	14.911	15.3062	3.81618	5.79457	4.69348	4.11677	7.379	5.39963
				ch9	1.09955	1.17026	1.20107	6.19226	5.62308	5.94382	7.91829	3.54478	3.96129	9.1805	3.47852
				ch10	1.03818	1.08526	1.085	2.96871	2.56462	7.04824	8.85543	3.01348	4.4029	9.401	3.8163
				ch11	0.988636	1.27868	1.14071	8.29935	5.93115	5.57412	5.88971	2.42348	4.61452	7.797	3.91519
				ch12	1.48091	7.28079	1.71	3.33452	2.86346	3.03588	2.444	2.27435	2.72774	3.8165	2.72259
				ch13	1.03682	5.37737	1.60643	10.159	10.4285	2.49765	2.668	2.50783	2.58548	4.9305	2.34889
				ch14	0.950909	7.88368	1.13571	4.18032	4.50615	2.40588	2.272	2.42174	2.45806	4.1015	2.24519
				ch15	2.36182	2.33895	2.30286	2.3371	2.29577	2.27882	2.32086	2.26261	2.31	2.2785	2.36222
			run 3	ch0	1.5324	1.52972	1.45643	2.45882	6.53719	5.25966	58.1129	26.3262	13.8523	74.5633	11.7153
				ch1	1.1944	1.24556	1.11964	1.81853	2.16	4.79552	6.36176	6.81792	9.73051	8.47933	16.0437
				ch2	1.64	1.87972	1.7225	2.53971	2.75062	4.98103	7.09824	2.84333	3.61487	8.03367	2.54875
				ch3	2.4348	2.45778	2.42464	2.19029	2.45375	5.83586	8.11706	6.945	5.92308	9.32233	5.3275
				ch4	1.088	1.075	1.04143	2.44882	2.29563	7.72448	10.8209	5.00792	4.88923	12.194	3.2615
				ch5	1.092	1.11667	1.02	3.01176	1.69031	10.121	14.1071	3.33292	4.76744	16.2283	2.851
				ch6	1.08	1.08139	1.02643	3.14294	2.70906	8.12103	10.3532	3.85833	4.16949	11.8173	2.611
				ch7	1.1896	1.23083	1.05786	4.25588	4.93	5.28103	6.88206	6.80208	4.98667	8.10333	3.36975
				ch8	1.2204	1.34306	1.2075	16.9606	15.3075	4.35138	5.46353	5.18583	3.84205	6.98433	4.034
				ch9	1.1312	1.14444	1.2125	6.655	5.72563	6.88379	7.55765	3.84125	3.60974	8.59033	2.443
				ch10	1.0424	1.085	1.06464	3.72382	2.75781	8.19207	8.53735	3.39542	3.92795	9.19267	2.302
				ch11	1.0164	1.26722	1.09214	9.03235	6.46938	6.72276	5.81647	2.61917	4.07308	7.19167	1.87875
				ch12	1.5208	7.28639	1.58393	3.24676	2.7675	3.76552	2.475	2.4675	2.72077	3.28667	2.0135
				ch13	1.0416	5.59028	1.46786	11.3518	10.4497	2.90621	2.82882	2.79208	2.41128	4.26733	1.6985
				ch14	0.9888	8.08361	1.09821	4.79588	4.34188	2.82	2.41324	2.66125	2.34128	3.38067	1.50575
				ch15	2.2592	2.30944	2.34	2.32735	2.32875	2.30241	2.28029	2.32542	2.27359	2.276	2.334

## Sheet: ID6_10_500
					R	WF	CEN	CEF	WN	CMS	OMS	LP	BC	A	DLL
			mean	ch0	1.76264	0.991028	0.949744	1.40787	48.2452	3.99049	4.58639	37.0848	7.99887	25.1931	10.8482
				ch1	2.05184	1.99271	2.11231	2.605	3.95436	2.88437	2.97732	3.29831	3.1232	5.26892	7.35009
				ch2	1.00168	1.13916	1.03436	1.96525	3.22149	17.594	18.9053	2.2261	2.2233	15.1445	13.6297
				ch3	2.46792	2.44916	2.42192	2.49213	2.48681	2.50097	2.52825	2.47143	2.47237	2.60527	2.60243
				ch4	2.19968	2.2128	2.23115	2.2175	2.22521	2.24485	2.29031	2.24532	2.22485	2.48351	2.34333
				ch5	1.69968	1.75364	1.72667	2.60037	2.92213	2.80816	3.04454	1.96779	2.10567	15.2235	8.42721
				ch6	0.9508	1.2757	1.04295	10.3836	8.23894	8.47437	10.0059	3.20403	2.49856	18.1754	10.5453
				ch7	1.06432	1.66327	0.987308	4.62538	13.7168	6.4568	8.35402	6.42312	3.73897	23.2697	10.0034
				ch8	1.02424	1.31598	1.35397	5.9465	28.5023	2.42583	2.57959	5.48403	4.23598	17.1647	6.33955
				ch9	1.10024	1.75869	1.35231	23.3774	10.2953	6.39039	7.90206	3.32169	2.56361	23.2861	7.55414
				ch10	0.93144	1.41729	1.26256	17.8955	4.54777	6.32204	7.3768	2.2239	2.36546	10.8538	6.71432
				ch11	0.89576	1.56458	1.22103	19.3154	4.1417	4.34951	5.00031	1.84013	2.8567	11.5831	4.43297
				ch12	0.93096	4.33654	1.25679	26.1438	6.05479	2.21728	2.34299	1.91636	2.81041	9.19622	4.08369
				ch13	0.8972	2.98617	1.12744	15.446	13.8153	1.61087	1.73093	1.98532	2.38351	13.7123	4.27306
				ch14	0.82256	6.58841	1.04936	7.27538	10.1001	1.65553	1.67124	1.80273	2.48701	11.2177	4.05144
				ch15	0.87992	5.49393	1.05038	6.21162	12.7546	1.64408	1.72175	1.87338	2.70845	12.9918	4.18919
			run 1	ch0	1.91114	0.897059	0.993462	1.44476	50.9797	4.96486	6.12381	36.3009	9.65937	25.6778	14.2326
				ch1	2.05657	1.98971	2.10577	2.46286	4.085	3.30457	3.5719	3.27273	3.61313	6.55739	7.5629
				ch2	0.979143	1.13118	1.07	1.99905	3.34375	19.0303	21.6876	2.1997	2.63813	10.0652	13.4145
				ch3	2.45543	2.44265	2.45462	2.48905	2.47187	2.49971	2.58333	2.48333	2.51	2.59913	2.59806
				ch4	2.202	2.25794	2.24615	2.21619	2.25562	2.24114	2.3319	2.24606	2.24625	2.59261	2.32194
				ch5	1.70086	1.73882	1.72923	2.48	2.67938	2.92714	3.46762	1.94333	2.21906	15.7491	7.1471
				ch6	0.909714	1.26176	1.17308	10.7762	8.51906	8.92171	11.0548	3.24515	2.975	16.9148	9.77613
				ch7	1.01486	1.57088	1.08038	4.87952	13.8334	6.69857	9.03	6.77273	4.61437	22.9691	9.26484
				ch8	1.07543	1.22765	1.33423	6.83048	28.1934	2.48257	3.04667	5.56364	5.29375	30.6996	5.94677
				ch9	1.02486	1.74529	1.68346	25.6552	10.1191	6.50914	8.61857	3.37333	3.04281	23.253	6.91516
				ch10	0.892857	1.41647	1.34538	19.3724	4.75344	6.71429	8.60238	2.23333	2.78656	11.143	6.09968
				ch11	0.905143	1.53588	1.34115	20.3686	4.16375	4.46771	5.4119	1.76758	3.39875	14.1035	3.78387
				ch12	0.913143	4.65412	1.36538	27.1595	4.965	2.22429	2.47952	1.82455	3.26469	12.8639	3.33871
				ch13	0.879714	3.12559	1.26923	16.6371	11.6613	1.67143	1.9381	1.94909	2.76437	14.4635	3.5071
				ch14	0.784857	7.21265	1.12923	7.67619	8.8925	1.73	1.8481	1.76061	2.89844	12.8778	3.28226
				ch15	0.838857	5.59324	1.15192	6.75762	11.9634	1.73943	1.88476	1.81939	3.0925	14.5352	3.41774
			run 2	ch0	1.8159	1.18457	0.927692	1.5	52.0967	3.54974	4.51108	38.4696	7.03576	28.6838	10.1335
				ch1	2.04077	1.98886	2.14	2.8496	4.24889	2.60564	2.77595	3.39348	2.89879	5.3081	7.69323
				ch2	1.04154	1.212	1.04269	2.1528	3.18778	18.1472	20.0951	2.31304	2.20848	19.0271	14.6158
				ch3	2.46615	2.44714	2.41962	2.4868	2.55148	2.49641	2.49568	2.47739	2.43455	2.58857	2.63065
				ch4	2.19923	2.194	2.23577	2.2432	2.22148	2.23103	2.27892	2.22261	2.21909	2.53524	2.36903
				ch5	1.71256	1.77743	1.71885	2.8712	2.54222	2.79795	3.08811	1.99565	2.13697	17.6595	9.26452
				ch6	0.986923	1.22171	1.01346	11.5704	7.84259	8.84872	10.5576	3.18304	2.41061	20.2914	11.4148
				ch7	1.11385	1.38771	0.956923	5.0016	13.3026	6.54769	8.45324	6.19652	3.68515	23.9219	10.9339
				ch8	1.10308	1.25686	1.49769	6.5396	27.867	2.45513	2.54622	5.39913	4.16152	13.1367	6.69097
				ch9	1.11897	1.60429	1.26462	24.784	9.5363	6.61538	8.01946	3.26522	2.48879	24.791	7.98903
				ch10	0.993333	1.45743	1.21077	18.9368	4.26852	6.59	7.51514	2.21261	2.34152	11.9148	7.18516
				ch11	0.953077	1.68114	1.24962	20.548	4.07333	4.66538	5.18108	1.95304	2.89909	10.7871	4.72419
				ch12	1.00667	4.42571	1.29269	28.8312	5.28778	2.28564	2.39351	2.00304	2.87636	7.91429	4.33774
				ch13	0.971026	3.11486	1.12808	17.5684	13.4359	1.59385	1.73378	1.99304	2.39182	14.1924	4.56194
				ch14	0.900769	7.06543	1.06769	8.0388	9.66148	1.64692	1.68405	1.83826	2.51455	11.009	4.33677
				ch15	0.96	6.07743	1.06423	6.7888	12.2226	1.62641	1.73054	1.92957	2.80818	13.2352	4.46323
			run 3	ch0	1.62	0.896842	0.928077	1.31735	42.774	3.40724	3.83	36.8	7.33156	22.378	9.15918
				ch1	2.05706	1.99895	2.09115	2.51294	3.60771	2.75207	2.84821	3.23429	2.86469	4.25367	6.99837
				ch2	0.986667	1.07921	0.990385	1.80647	3.13571	15.1166	16.2782	2.17238	1.82375	16.3207	13.142
				ch3	2.47784	2.45684	2.39154	2.49794	2.45057	2.50862	2.52949	2.44619	2.47375	2.62167	2.58735
				ch4	2.19843	2.18974	2.21154	2.19941	2.20029	2.26793	2.27872	2.26905	2.20938	2.36367	2.34061
				ch5	1.68902	1.745	1.73192	2.47559	3.43714	2.67828	2.77538	1.97571	1.96	13.1153	8.70735
				ch6	0.951373	1.33789	0.942308	9.26853	8.28857	7.43103	8.91769	3.16238	2.11281	17.6607	10.4818
				ch7	1.06039	1.99974	0.924615	4.19176	13.9297	6.04276	7.8959	6.1219	2.91906	23.0437	9.88204
				ch8	0.928824	1.44947	1.23	4.96441	29.2749	2.31793	2.35974	5.4519	3.255	9.60767	6.36571
				ch9	1.13765	1.91289	1.10885	20.9362	11.042	5.94448	7.40487	3.30238	2.16156	22.258	7.68327
				ch10	0.910588	1.38105	1.23154	16.2176	4.57514	5.48828	6.58564	2.22143	1.96906	9.88933	6.80531
				ch11	0.84549	1.48289	1.07231	17.7585	4.17429	3.78207	4.60718	1.83048	2.27094	10.208	4.65939
				ch12	0.885294	3.97026	1.11231	23.5403	7.64286	2.1169	2.22154	1.96571	2.28812	7.28167	4.39429
				ch13	0.852745	2.74289	0.985	13.1497	16.0774	1.56069	1.61667	2.03381	1.99406	12.8003	4.5749
				ch14	0.788627	5.59053	0.951154	6.46647	11.5426	1.57724	1.56385	1.83	2.04719	10.091	4.35755
				ch15	0.846863	4.86763	0.935	5.45	13.8883	1.55276	1.62564	1.89667	2.22156	11.638	4.50388

## Sheet: ID7_10_500
					R	WF	CEN	CEF	WN	CMS	OMS	LP	BC	A	DLL
			mean	ch0	0.750789	1.33241	0.874505	1.37989	5.15584	5.12356	23.3421	40.3252	18.9663	64.5039	12.3173
				ch1	0.867982	1.10616	0.957692	1.41424	1.96315	3.84625	6.45022	4.81312	4.74446	11.6884	13.4334
				ch2	0.834912	1.17848	0.938901	2.2588	2.09258	14.2027	20.3831	2.25325	7.19535	15.5284	7.11084
				ch3	0.836491	1.19241	0.952308	1.87217	3.59652	5.81279	8.385	6.21922	4.82129	7.87547	6.17617
				ch4	0.755351	1.10652	0.918571	3.02065	3.8718	8.83346	12.6853	3.97104	6.16921	9.8712	6.41953
				ch5	1.36061	1.87607	1.40374	2.80337	2.36663	6.4975	9.55411	2.95753	4.00822	7.70373	4.27308
				ch6	0.797982	1.15027	1.01022	6.24152	2.41157	6.30933	9.67456	2.57896	4.32218	7.18453	4.73495
				ch7	2.07439	1.94518	2.12385	2.53207	3.47067	2.43288	3.394	2.95442	2.75752	3.87387	4.10093
				ch8	1.47421	1.87348	1.26066	11.8263	22.7528	3.40423	7.94633	6.45117	4.52931	23.2093	4.89505
				ch9	0.888158	1.20741	1.20725	16.701	3.50798	3.68481	6.79778	2.65351	3.02426	6.12907	4.37364
				ch10	2.29921	2.30696	2.28132	2.36511	2.31011	2.28692	2.32322	2.28714	2.30644	2.32973	2.33701
				ch11	0.846842	1.48	0.984835	14.5513	2.42584	2.58981	5.995	1.61377	2.44168	5.90347	3.97626
				ch12	1.4036	6.28893	1.58352	9.73793	6.16438	1.9075	3.91689	1.77662	2.15941	4.81973	3.17832
				ch13	0.897368	7.93071	1.13022	13.5513	5.03461	1.7074	4.40811	1.96623	2.00812	5.19787	3.39271
				ch14	0.699123	18.4456	1.01352	5.12293	7.98079	1.63144	4.40378	1.73468	1.83782	5.74893	3.13832
				ch15	0.702544	18.8171	1.05956	5.01022	5.90427	1.86875	4.55533	1.79312	2.14723	5.03307	3.07449
			run 1	ch0	0.765278	1.33706	0.88931	1.34828	5.18567	4.86351	27.8945	44.3962	18.8122	71.4295	15.5282
				ch1	0.850278	1.13	0.96	1.37621	1.99733	3.67568	6.91909	5.73937	5.96969	18.4241	12.805
				ch2	0.820556	1.25794	0.957241	2.9569	2.01367	10.0765	22.4977	2.47562	10.3519	17.7273	11.1553
				ch3	0.826111	1.23882	0.976897	1.89793	3.55567	5.01297	9.11636	6.94031	5.36781	8.62773	7.72684
				ch4	0.762778	1.14441	0.976207	3.2069	3.75633	6.94486	13.795	4.45406	8.45	10.6832	10.0337
				ch5	1.33806	2.38235	1.42448	3.30448	2.62533	4.84973	10.4077	2.97812	5.54937	8.44273	6.06395
				ch6	0.806667	1.25676	1.1231	6.87414	2.39167	5.06378	10.3927	2.92031	5.86125	7.67045	6.67605
				ch7	2.09806	1.71118	2.1531	2.43379	4.222	2.30973	3.74727	2.93344	3.11219	6.68773	4.72158
				ch8	1.39194	1.91529	1.47034	12.0879	23.463	3.04892	7.435	7.18594	4.49844	24.3327	6.72079
				ch9	0.901667	1.26353	1.45207	17.8034	3.49467	3.25	7.09318	2.95938	3.65406	6.43091	5.53
				ch10	2.28528	2.26647	2.28034	2.30828	2.295	2.27054	2.29682	2.32375	2.32219	2.33636	2.42553
				ch11	0.839722	1.56471	1.0469	15.3159	2.45833	2.06216	6.15591	1.84031	2.60844	6.22136	5.21316
				ch12	1.4075	7.64235	1.68862	10.2221	6.345	1.64811	3.87091	1.87906	2.13625	4.73955	3.52658
				ch13	0.886944	9.65324	1.25552	13.6097	4.973	1.37216	4.18682	2.14844	2.02281	5.40727	3.90947
				ch14	0.697778	19.3412	1.08862	5.40552	7.87733	1.26892	4.16091	1.91312	1.86125	5.83682	3.65132
				ch15	0.701667	20.3094	1.10034	5.31552	5.837	1.60081	4.34	1.97719	2.12219	5.19409	3.61211
			run 2	ch0	0.736667	1.39949	0.874138	1.45217	5.1976	4.592	22.4991	40.4535	19.4919	66.7105	9.93741
				ch1	0.877778	1.12974	0.974483	1.48739	1.886	3.20057	6.51941	4.39087	4.4175	9.06591	14.5622
				ch2	0.844167	1.19897	0.94069	2.16913	1.8344	13.9903	21.0585	2.19043	7.02472	11.635	4.05889
				ch3	0.843611	1.21564	0.949655	1.97783	3.44	5.45086	8.45118	6.06826	4.77944	7.08136	5.00704
				ch4	0.756389	1.14872	0.902759	3.23174	3.734	8.48229	12.9379	3.86783	5.87194	8.46636	3.44815
				ch5	1.37028	1.70154	1.40655	2.76261	1.9744	6.31943	9.58265	2.55043	3.75361	6.38136	3.43519
				ch6	0.799167	1.14846	0.982759	6.69348	2.3788	5.99857	9.91029	2.47043	4.12556	6.28955	3.07296
				ch7	2.03722	1.85359	2.16759	2.62522	2.986	2.45314	3.95324	3.06261	2.41444	2.62455	3.19296
				ch8	1.35278	1.88641	1.26172	13.1096	22.5016	3.01457	8.38794	6.15609	4.51417	22.8136	3.50815
				ch9	0.895833	1.23128	1.14586	18.8087	3.498	3.30829	6.90029	2.5813	2.8375	5.74318	3.34407
				ch10	2.32361	2.31154	2.2569	2.35957	2.3532	2.29571	2.37118	2.22	2.27611	2.27318	2.2937
				ch11	0.853889	1.58769	0.966552	16.0452	2.3264	2.30829	6.18324	1.54783	2.155	5.46273	2.90222
				ch12	1.40528	6.42154	1.51552	10.7213	5.794	1.66457	3.95706	1.7713	1.92361	5.19545	2.66333
				ch13	0.889167	8.36359	1.08034	14.2548	4.7856	1.356	4.50588	1.92957	1.83139	5.41864	2.84185
				ch14	0.691111	20.7277	0.974483	5.30696	7.7328	1.26086	4.49882	1.69	1.64833	6.30818	2.62778
				ch15	0.705278	20.7321	1.05241	5.31087	5.5488	1.472	4.64882	1.74739	1.75944	5.40636	2.55778
			run 3	ch0	0.750476	1.26128	0.861818	1.36125	5.09882	6.00562	21.2394	34.2695	18.5424	58.0229	10.9421
				ch1	0.874762	1.06179	0.940909	1.39975	1.98971	4.74969	6.07765	3.90727	3.91303	8.76935	13.2762
				ch2	0.839286	1.08872	0.921212	1.80425	2.35206	19.2059	18.3394	1.99545	4.32061	16.731	5.41357
				ch3	0.839286	1.12872	0.93303	1.79275	3.74765	7.13344	7.84559	5.32818	4.33697	7.90516	5.52476
				ch4	0.748095	1.03128	0.881818	2.76425	4.075	11.4013	11.7147	3.37636	4.28182	10.2919	5.05976
				ch5	1.37167	1.60923	1.38303	2.4635	2.42676	8.5975	8.97324	3.35318	2.79152	8.11774	3.19143
				ch6	0.789524	1.05923	0.935152	5.523	2.45324	8.08937	8.97412	2.19591	3.04424	7.47484	4.04714
				ch7	2.08595	2.24077	2.0597	2.54975	3.16412	2.55312	2.60618	2.87182	2.78788	2.76355	4.1231
				ch8	1.64881	1.8241	1.07545	10.8987	22.3109	4.24125	7.83559	5.69091	4.57576	22.6929	4.13476
				ch9	0.87	1.13462	1.04606	14.6898	3.52706	4.59938	6.50412	2.28409	2.61727	6.18871	3.98929
				ch10	2.29024	2.33769	2.30364	2.4095	2.29176	2.29625	2.29235	2.30409	2.32424	2.36516	2.28476
				ch11	0.846905	1.29846	0.946364	13.138	2.47029	3.50781	5.70265	1.35318	2.59273	5.99065	3.54762
				ch12	1.39881	4.97641	1.55091	8.8215	6.27735	2.47312	3.90647	1.63318	2.43909	4.61	3.19429
				ch13	0.913333	5.99615	1.06394	13.1045	5.27206	2.47937	4.45353	1.73955	2.18667	4.89258	3.27929
				ch14	0.707143	15.3828	0.981818	4.81225	8.25441	2.45594	4.46588	1.52182	2.02182	5.28968	3.00238
				ch15	0.700952	15.6013	1.03	4.616	6.225	2.6125	4.60118	1.57318	2.59455	4.65387	2.92024

[truncated: 31 more sheets: ID8_10_500, ID9_10_500, ID10_10_500, ID11_10_500, ID12_10_500, ID13_10_500, ID14_10_500, ID15_10_500, ID16_10_500, ID17_10_500, ID18_10_500, ID19_10_500, ID20_10_500, ID21_10_500, ID22_10_500, ID23_10_500, ID24_10_500, ID25_10_500, ID26_10_500, ID27_10_500 …]
